# Supplementary material for: Baseline clinical characteristics and prognostic factors in hospitalized COVID-19 patients aged ≤ 65 years: A retrospective observational study
Source: PLoS One. 2021 Mar 24;16(3):e0248829. doi: 10.1371/journal.pone.0248829 (PMC7990225; doi:10.1371/journal.pone.0248829)
Supplement: S1 Dataset — (XLSX) [file pone.0248829.s001.xlsx]

## Sheet: COVID19-RicoveratiAl3004Tamp_DA
Record ID	Event Name	Repeat Instrument	Repeat Instance	Sex	Hospitalization	Symptoms at onset (choice=Fever)	Symptoms at onset (choice=Chills)	Symptoms at onset (choice=Productive cough)	Symptoms at onset (choice=Dry cough)	Symptoms at onset (choice=Conjunctivitis)	Symptoms at onset (choice=Rhinorrhea)	Symptoms at onset (choice=Headache)	Symptoms at onset (choice=Muscle pain)	Symptoms at onset (choice=Fatigue)	Symptoms at onset (choice=Nausea)	Symptoms at onset (choice=Vomiting)	Symptoms at onset (choice=Diarrhea)	Symptoms at onset (choice=Dyspnea)	Symptoms at onset (choice=Hemoptysis)	Symptoms at onset (choice=Hematemesis)	Symptoms at onset (choice=Ageusia)	Symptoms at onset (choice=Anosmia)	Symptoms at onset (choice=Abdominal pain)	Symptoms at onset (choice=Chest pain)	Symptoms at onset (choice=Pharyngodynia)	Symptoms at onset (choice=Others)	Specify "Others"	Age and CCI score	CCI score_age	Myocardial Infarcion	CCI score_Myocardial Infarcion	Congestive heart failure	CCI score_ CHF	Peripheral vascular disease	CCI score_ Peripheral vascular disease	Dementia	CCI score_ Dementia	COPD	CCI score_COPD	Stroke/TIA	CCI score_ Stroke/TIA	Pulmonary embolism	CCI score_ Pulmonary embolism	Connective tissue disease	CCI score_ Connective tissue disease	Peptic ulcer disease	CCI score_ Peptic ulcer disease	Mild liver disease	CCI score_ Mild liver disease
10	Baseline			Male	YES	Checked	Unchecked	Checked	Unchecked	Unchecked	Unchecked	Unchecked	Unchecked	Unchecked	Unchecked	Unchecked	Unchecked	Unchecked	Unchecked	Unchecked	Unchecked	Unchecked	Unchecked	Unchecked	Unchecked	Unchecked		60-69 years (2 points)	2	No	0	No	0	No	0	No	0	Yes	1	No	0	No	0	No	0	No	0	No	0
10	COVID-19 treatment summary
10	Complications
10	Discharge
10	Baseline	Concomitant therapies	1
12	Baseline			Female	YES	Checked	Unchecked	Unchecked	Unchecked	Unchecked	Unchecked	Unchecked	Unchecked	Unchecked	Unchecked	Unchecked	Unchecked	Checked	Unchecked	Unchecked	Unchecked	Unchecked	Unchecked	Unchecked	Unchecked	Unchecked		50-59 years (1 point)	1	No	0	No	0	No	0	No	0	No	0	No	0	No	0	No	0	No	0	No	0
12	COVID-19 treatment summary
12	Complications
12	Discharge
12	Baseline	Concomitant therapies	1
15	Baseline			Male	YES	Checked	Unchecked	Checked	Unchecked	Unchecked	Unchecked	Unchecked	Unchecked	Unchecked	Unchecked	Unchecked	Unchecked	Checked	Unchecked	Unchecked	Unchecked	Unchecked	Unchecked	Unchecked	Unchecked	Unchecked		50-59 years (1 point)	1	No	0	No	0	No	0	No	0	No	0	No	0	No	0	No	0	No	0	No	0
15	COVID-19 treatment summary
15	Complications
15	Discharge
15	Baseline	Concomitant therapies	1
17	Baseline			Male	YES	Checked	Unchecked	Checked	Unchecked	Unchecked	Unchecked	Unchecked	Unchecked	Unchecked	Unchecked	Unchecked	Unchecked	Checked	Unchecked	Unchecked	Unchecked	Unchecked	Unchecked	Unchecked	Unchecked	Unchecked		50-59 years (1 point)	1	No	0	No	0	No	0	No	0	No	0	No	0	No	0	No	0	No	0	No	0
17	COVID-19 treatment summary
17	Complications
17	Discharge
17	Baseline	Concomitant therapies	1
19	Baseline			Male	YES	Unchecked	Unchecked	Unchecked	Unchecked	Unchecked	Unchecked	Unchecked	Unchecked	Unchecked	Unchecked	Unchecked	Unchecked	Checked	Unchecked	Unchecked	Unchecked	Unchecked	Unchecked	Unchecked	Unchecked	Unchecked		50-59 years (1 point)	1	No	0	Yes	1	Yes	1	No	0	No	0	No	0	No	0	No	0	No	0	Yes	1
19	COVID-19 treatment summary
19	Complications
19	Discharge
19	Baseline	Concomitant therapies	1
19	Baseline	Concomitant therapies	2
20	Baseline			Female	YES	Checked	Unchecked	Checked	Unchecked	Unchecked	Unchecked	Unchecked	Unchecked	Unchecked	Unchecked	Unchecked	Unchecked	Checked	Unchecked	Unchecked	Unchecked	Unchecked	Unchecked	Unchecked	Unchecked	Unchecked		< 50 years (0 points)	0	No	0	No	0	No	0	No	0	No	0	No	0	No	0	No	0	No	0	No	0
20	COVID-19 treatment summary
20	Complications
20	Discharge
20	Baseline	Concomitant therapies	1
22	Baseline			Female	YES	Checked	Unchecked	Checked	Unchecked	Unchecked	Unchecked	Unchecked	Unchecked	Unchecked	Unchecked	Unchecked	Checked	Unchecked	Unchecked	Unchecked	Unchecked	Unchecked	Unchecked	Unchecked	Unchecked	Unchecked		50-59 years (1 point)	1	No	0	No	0	No	0	No	0	No	0	No	0	No	0	No	0	No	0	No	0
22	COVID-19 treatment summary
22	Complications
22	Discharge
22	Baseline	Concomitant therapies	1
24	Baseline			Female	YES	Checked	Unchecked	Unchecked	Unchecked	Unchecked	Unchecked	Unchecked	Unchecked	Unchecked	Unchecked	Unchecked	Checked	Unchecked	Unchecked	Unchecked	Unchecked	Unchecked	Unchecked	Unchecked	Unchecked	Unchecked		50-59 years (1 point)	1	No	0	No	0	No	0	No	0	No	0	No	0	No	0	No	0	No	0	No	0
24	COVID-19 treatment summary
24	Complications
24	Discharge
24	Baseline	Concomitant therapies	1
29	Baseline			Female	YES	Checked	Unchecked	Unchecked	Unchecked	Unchecked	Unchecked	Unchecked	Unchecked	Unchecked	Unchecked	Unchecked	Unchecked	Unchecked	Unchecked	Unchecked	Unchecked	Unchecked	Unchecked	Unchecked	Unchecked	Unchecked		50-59 years (1 point)	1	No	0	No	0	No	0	No	0	No	0	No	0	No	0	No	0	No	0	No	0
29	COVID-19 treatment summary
29	Complications
29	Discharge
29	Baseline	Concomitant therapies	1
32	Baseline			Female	YES	Checked	Unchecked	Checked	Unchecked	Unchecked	Unchecked	Unchecked	Unchecked	Unchecked	Unchecked	Unchecked	Unchecked	Unchecked	Unchecked	Unchecked	Unchecked	Unchecked	Unchecked	Unchecked	Unchecked	Unchecked		60-69 years (2 points)	2	No	0	No	0	No	0	No	0	No	0	No	0	No	0	No	0	No	0	No	0
32	COVID-19 treatment summary
32	Complications
32	Discharge
32	Baseline	Concomitant therapies	1
33	Baseline			Female	YES	Checked	Unchecked	Unchecked	Unchecked	Unchecked	Unchecked	Unchecked	Unchecked	Unchecked	Unchecked	Unchecked	Unchecked	Checked	Unchecked	Unchecked	Unchecked	Unchecked	Unchecked	Unchecked	Unchecked	Unchecked		< 50 years (0 points)	0	No	0	No	0	No	0	No	0	No	0	No	0	No	0	No	0	No	0	No	0
33	COVID-19 treatment summary
33	Complications
33	Discharge
33	Baseline	Concomitant therapies	1
34	Baseline			Female	YES	Checked	Unchecked	Checked	Unchecked	Unchecked	Unchecked	Unchecked	Unchecked	Unchecked	Unchecked	Checked	Checked	Checked	Unchecked	Unchecked	Unchecked	Unchecked	Unchecked	Unchecked	Unchecked	Unchecked		60-69 years (2 points)	2		0	No	0	No	0	No	0	Yes	1	No	0	No	0	Yes	1	No	0	No	0
34	COVID-19 treatment summary
34	Complications
34	Discharge
34	Baseline	Concomitant therapies	1
41	Baseline			Male	YES	Checked	Unchecked	Checked	Unchecked	Unchecked	Unchecked	Unchecked	Unchecked	Unchecked	Unchecked	Unchecked	Unchecked	Unchecked	Unchecked	Unchecked	Unchecked	Unchecked	Unchecked	Unchecked	Unchecked	Unchecked		60-69 years (2 points)	2	No	0	No	0	No	0	No	0	No	0	No	0	No	0	No	0	No	0	No	0
41	COVID-19 treatment summary
41	Complications
41	Discharge
41	Baseline	Concomitant therapies	1
43	Baseline			Male	YES	Checked	Unchecked	Unchecked	Unchecked	Unchecked	Unchecked	Unchecked	Unchecked	Unchecked	Unchecked	Unchecked	Unchecked	Checked	Unchecked	Unchecked	Unchecked	Unchecked	Unchecked	Unchecked	Unchecked	Unchecked		< 50 years (0 points)	0	No	0	No	0	No	0	No	0	No	0	No	0	No	0	No	0	No	0	No	0
43	COVID-19 treatment summary
43	Complications
43	Discharge
43	Baseline	Concomitant therapies	1
45	Baseline			Male	YES	Checked	Unchecked	Checked	Unchecked	Unchecked	Unchecked	Unchecked	Unchecked	Unchecked	Unchecked	Unchecked	Unchecked	Checked	Unchecked	Unchecked	Unchecked	Unchecked	Unchecked	Unchecked	Unchecked	Unchecked		50-59 years (1 point)	1	No	0	No	0	No	0	No	0	No	0	No	0	No	0	Yes	1	No	0	No	0
45	COVID-19 treatment summary
45	Complications
45	Discharge
45	Baseline	Concomitant therapies	1
46	Baseline			Male	YES	Checked	Unchecked	Unchecked	Unchecked	Unchecked	Unchecked	Unchecked	Unchecked	Unchecked	Unchecked	Unchecked	Unchecked	Checked	Unchecked	Unchecked	Unchecked	Unchecked	Unchecked	Unchecked	Unchecked	Unchecked		< 50 years (0 points)	0	No	0	No	0	No	0	No	0	No	0	No	0	No	0	No	0	No	0	No	0
46	COVID-19 treatment summary
46	Complications
46	Discharge
46	Baseline	Concomitant therapies	1
47	Baseline			Male	YES	Checked	Unchecked	Checked	Unchecked	Unchecked	Unchecked	Unchecked	Unchecked	Unchecked	Unchecked	Unchecked	Unchecked	Checked	Unchecked	Unchecked	Unchecked	Unchecked	Unchecked	Unchecked	Unchecked	Unchecked		< 50 years (0 points)	0	No	0	No	0	Yes	1	No	0	No	0	No	0	No	0	No	0	No	0	No	0
47	COVID-19 treatment summary
47	Complications
47	Discharge
47	Baseline	Concomitant therapies	1
50	Baseline			Male	YES	Checked	Unchecked	Checked	Unchecked	Unchecked	Unchecked	Unchecked	Checked	Unchecked	Unchecked	Unchecked	Unchecked	Unchecked	Unchecked	Unchecked	Unchecked	Unchecked	Unchecked	Unchecked	Unchecked	Unchecked		< 50 years (0 points)	0	No	0	No	0	No	0	No	0	No	0	No	0	No	0	No	0	No	0	No	0
50	COVID-19 treatment summary
50	Complications
50	Discharge
50	Baseline	Concomitant therapies	1
51	Baseline			Male	YES	Checked	Unchecked	Checked	Unchecked	Unchecked	Unchecked	Unchecked	Unchecked	Unchecked	Unchecked	Unchecked	Unchecked	Unchecked	Unchecked	Unchecked	Unchecked	Unchecked	Unchecked	Unchecked	Unchecked	Unchecked		60-69 years (2 points)	2	No	0	No	0	No	0	No	0	No	0	No	0	No	0	No	0	No	0	No	0
51	COVID-19 treatment summary
51	Complications
51	Discharge
51	Baseline	Concomitant therapies	1
54	Baseline			Male	YES	Unchecked	Unchecked	Unchecked	Unchecked	Unchecked	Unchecked	Unchecked	Unchecked	Unchecked	Unchecked	Unchecked	Unchecked	Unchecked	Unchecked	Unchecked	Unchecked	Unchecked	Unchecked	Unchecked	Unchecked	Unchecked		60-69 years (2 points)	2	Yes	1	No	0	No	0	No	0	No	0	No	0	No	0	No	0	No	0	No	0
54	COVID-19 treatment summary
54	Complications
54	Discharge
54	Baseline	Concomitant therapies	1
54	Baseline	Concomitant therapies	2
59	Baseline			Male	YES	Checked	Unchecked	Unchecked	Unchecked	Unchecked	Unchecked	Unchecked	Unchecked	Unchecked	Unchecked	Unchecked	Unchecked	Unchecked	Unchecked	Unchecked	Unchecked	Unchecked	Unchecked	Unchecked	Unchecked	Unchecked		50-59 years (1 point)	1	No	0	No	0	No	0	No	0	No	0	No	0	No	0	No	0	No	0	No	0
59	COVID-19 treatment summary
59	Complications
59	Discharge
59	Baseline	Concomitant therapies	1
63	Baseline			Male	YES	Checked	Unchecked	Unchecked	Unchecked	Unchecked	Unchecked	Unchecked	Unchecked	Unchecked	Unchecked	Unchecked	Unchecked	Unchecked	Unchecked	Unchecked	Unchecked	Unchecked	Unchecked	Unchecked	Unchecked	Unchecked					0		0		0		0		0		0		0		0		0		0
63	COVID-19 treatment summary
63	Complications
63	Discharge
63	Baseline	Concomitant therapies	1
64	Baseline			Male	YES	Checked	Unchecked	Unchecked	Unchecked	Unchecked	Unchecked	Unchecked	Unchecked	Unchecked	Unchecked	Unchecked	Unchecked	Unchecked	Unchecked	Unchecked	Unchecked	Unchecked	Unchecked	Unchecked	Unchecked	Unchecked		< 50 years (0 points)	0	No	0	No	0	No	0	No	0	No	0	No	0	Yes	1	No	0	No	0	No	0
64	COVID-19 treatment summary
64	Complications
64	Discharge
64	Baseline	Concomitant therapies	1
66	Baseline			Male	YES	Checked	Unchecked	Checked	Unchecked	Unchecked	Unchecked	Unchecked	Unchecked	Unchecked	Unchecked	Unchecked	Unchecked	Unchecked	Unchecked	Unchecked	Unchecked	Unchecked	Unchecked	Unchecked	Unchecked	Unchecked		50-59 years (1 point)	1	No	0	No	0	No	0	No	0	No	0	No	0	No	0	No	0	No	0	No	0
66	COVID-19 treatment summary
66	Complications
66	Discharge
66	Baseline	Concomitant therapies	1
73	Baseline			Female	YES	Checked	Unchecked	Checked	Unchecked	Unchecked	Unchecked	Unchecked	Unchecked	Unchecked	Unchecked	Unchecked	Unchecked	Checked	Unchecked	Unchecked	Unchecked	Unchecked	Unchecked	Unchecked	Unchecked	Unchecked		50-59 years (1 point)	1	No	0	No	0	No	0	No	0	No	0	No	0	No	0	No	0	No	0	No	0
73	COVID-19 treatment summary
73	Complications
73	Discharge
73	Baseline	Concomitant therapies	1
75	Baseline			Male	YES	Checked	Unchecked	Checked	Unchecked	Unchecked	Unchecked	Checked	Unchecked	Unchecked	Unchecked	Unchecked	Unchecked	Checked	Unchecked	Unchecked	Unchecked	Unchecked	Unchecked	Unchecked	Unchecked	Unchecked		60-69 years (2 points)	2	No	0	No	0	No	0	No	0	No	0	No	0	No	0	No	0	No	0	No	0
75	COVID-19 treatment summary
75	Complications
75	Discharge
75	Baseline	Concomitant therapies	1
82	Baseline			Male	YES	Checked	Unchecked	Checked	Unchecked	Unchecked	Unchecked	Unchecked	Unchecked	Unchecked	Unchecked	Unchecked	Unchecked	Unchecked	Unchecked	Unchecked	Unchecked	Unchecked	Unchecked	Unchecked	Unchecked	Unchecked		50-59 years (1 point)	1	No	0	No	0	No	0	No	0	No	0	No	0	No	0	No	0	No	0	No	0
82	COVID-19 treatment summary
82	Complications
82	Discharge
82	Baseline	Concomitant therapies	1
83	Baseline			Male	YES	Checked	Unchecked	Unchecked	Unchecked	Unchecked	Unchecked	Unchecked	Unchecked	Unchecked	Unchecked	Unchecked	Unchecked	Checked	Unchecked	Unchecked	Unchecked	Unchecked	Unchecked	Unchecked	Unchecked	Unchecked		60-69 years (2 points)	2	Yes	1	No	0	No	0	No	0	No	0	No	0	No	0	No	0	No	0	No	0
83	COVID-19 treatment summary
83	Complications
83	Discharge
83	Baseline	Concomitant therapies	1
91	Baseline			Male	YES	Checked	Unchecked	Unchecked	Unchecked	Unchecked	Unchecked	Unchecked	Unchecked	Unchecked	Unchecked	Unchecked	Unchecked	Unchecked	Unchecked	Unchecked	Unchecked	Unchecked	Unchecked	Unchecked	Unchecked	Unchecked		60-69 years (2 points)	2	No	0	No	0	No	0	No	0	No	0	No	0	No	0	No	0	No	0	No	0
91	COVID-19 treatment summary
91	Complications
91	Discharge
91	Baseline	Concomitant therapies	1
95	Baseline			Male	YES	Checked	Unchecked	Unchecked	Unchecked	Unchecked	Unchecked	Unchecked	Unchecked	Unchecked	Unchecked	Unchecked	Unchecked	Checked	Unchecked	Unchecked	Unchecked	Unchecked	Unchecked	Unchecked	Unchecked	Unchecked		< 50 years (0 points)	0	No	0	No	0	No	0	No	0	No	0	No	0	No	0	Yes	1	No	0	No	0
95	COVID-19 treatment summary
95	Complications
95	Discharge
95	Baseline	Concomitant therapies	1
97	Baseline			Male	YES	Checked	Unchecked	Checked	Unchecked	Unchecked	Unchecked	Unchecked	Unchecked	Unchecked	Unchecked	Unchecked	Unchecked	Checked	Unchecked	Unchecked	Unchecked	Unchecked	Unchecked	Unchecked	Unchecked	Unchecked		50-59 years (1 point)	1	No	0	No	0	No	0	No	0	No	0	No	0	No	0	No	0	No	0	No	0
97	COVID-19 treatment summary
97	Complications
97	Discharge
97	Baseline	Concomitant therapies	1
99	Baseline			Female	YES	Checked	Unchecked	Checked	Unchecked	Unchecked	Unchecked	Unchecked	Unchecked	Unchecked	Unchecked	Unchecked	Unchecked	Checked	Unchecked	Unchecked	Unchecked	Unchecked	Unchecked	Unchecked	Unchecked	Unchecked		50-59 years (1 point)	1	No	0	No	0	No	0	No	0	No	0	No	0	No	0	No	0	No	0	No	0
99	COVID-19 treatment summary
99	Complications
99	Discharge
99	Baseline	Concomitant therapies	1
103	Baseline			Male	YES	Checked	Unchecked	Unchecked	Unchecked	Unchecked	Unchecked	Unchecked	Unchecked	Unchecked	Unchecked	Unchecked	Unchecked	Checked	Unchecked	Unchecked	Unchecked	Unchecked	Unchecked	Unchecked	Unchecked	Unchecked		60-69 years (2 points)	2	No	0	No	0	No	0	No	0	No	0	No	0	No	0	No	0	No	0	No	0
103	COVID-19 treatment summary
103	Complications
103	Discharge
103	Baseline	Concomitant therapies	1
104	Baseline			Female	YES	Checked	Unchecked	Unchecked	Unchecked	Unchecked	Unchecked	Unchecked	Unchecked	Unchecked	Unchecked	Unchecked	Unchecked	Unchecked	Unchecked	Unchecked	Unchecked	Unchecked	Unchecked	Unchecked	Unchecked	Unchecked		50-59 years (1 point)	1	No	0	No	0	No	0	No	0	No	0	No	0	No	0	No	0	No	0	No	0
104	COVID-19 treatment summary
104	Complications
104	Discharge
104	Baseline	Concomitant therapies	1
104	Baseline	Concomitant therapies	2
105	Baseline			Male	YES	Checked	Unchecked	Checked	Unchecked	Unchecked	Unchecked	Unchecked	Unchecked	Unchecked	Unchecked	Unchecked	Unchecked	Unchecked	Unchecked	Unchecked	Unchecked	Unchecked	Unchecked	Unchecked	Unchecked	Unchecked		< 50 years (0 points)	0	No	0	No	0	No	0	No	0	No	0	No	0	No	0	No	0	No	0	No	0
105	COVID-19 treatment summary
105	Complications
105	Discharge
105	Baseline	Concomitant therapies	1
110	Baseline			Male	YES	Checked	Unchecked	Checked	Unchecked	Unchecked	Unchecked	Unchecked	Unchecked	Unchecked	Unchecked	Unchecked	Unchecked	Checked	Unchecked	Unchecked	Unchecked	Unchecked	Unchecked	Unchecked	Unchecked	Unchecked		< 50 years (0 points)	0		0		0		0		0		0		0		0		0		0		0
110	COVID-19 treatment summary
110	Complications
110	Discharge
110	Baseline	Concomitant therapies	1
111	Baseline			Male	YES	Checked	Unchecked	Checked	Unchecked	Unchecked	Unchecked	Unchecked	Unchecked	Unchecked	Unchecked	Unchecked	Unchecked	Checked	Unchecked	Unchecked	Unchecked	Unchecked	Unchecked	Unchecked	Unchecked	Unchecked		< 50 years (0 points)	0		0		0		0		0		0		0		0		0		0		0
111	COVID-19 treatment summary
111	Complications
111	Discharge
111	Baseline	Concomitant therapies	1
114	Baseline			Female	YES	Unchecked	Unchecked	Unchecked	Unchecked	Unchecked	Unchecked	Unchecked	Unchecked	Unchecked	Checked	Unchecked	Unchecked	Unchecked	Unchecked	Unchecked	Unchecked	Unchecked	Unchecked	Unchecked	Unchecked	Unchecked		50-59 years (1 point)	1	No	0	No	0	No	0	Yes	1	No	0	Yes	1	No	0	No	0	No	0	No	0
114	COVID-19 treatment summary
114	Complications
114	Discharge
114	Baseline	Concomitant therapies	1
119	Baseline			Male	YES	Checked	Unchecked	Checked	Unchecked	Unchecked	Unchecked	Unchecked	Unchecked	Unchecked	Unchecked	Unchecked	Unchecked	Unchecked	Unchecked	Unchecked	Unchecked	Unchecked	Unchecked	Unchecked	Unchecked	Unchecked		50-59 years (1 point)	1	No	0	No	0	No	0	No	0	No	0	No	0	No	0	No	0	No	0	No	0
119	COVID-19 treatment summary
119	Complications
119	Discharge
119	Baseline	Concomitant therapies	1
125	Baseline			Male	YES	Checked	Unchecked	Unchecked	Unchecked	Unchecked	Unchecked	Unchecked	Unchecked	Unchecked	Unchecked	Unchecked	Unchecked	Checked	Unchecked	Unchecked	Unchecked	Unchecked	Unchecked	Unchecked	Unchecked	Unchecked		60-69 years (2 points)	2	No	0	No	0	No	0	Yes	1	No	0	No	0	No	0	No	0	No	0	No	0
125	COVID-19 treatment summary
125	Complications
125	Discharge
125	Baseline	Concomitant therapies	1
125	Baseline	Concomitant therapies	2
127	Baseline			Female	YES	Unchecked	Unchecked	Unchecked	Unchecked	Unchecked	Unchecked	Unchecked	Unchecked	Unchecked	Unchecked	Unchecked	Unchecked	Unchecked	Unchecked	Unchecked	Unchecked	Unchecked	Unchecked	Unchecked	Unchecked	Checked	Shock settico	60-69 years (2 points)	2	No	0	No	0	No	0	No	0	No	0	No	0	No	0	No	0	No	0		0
127	COVID-19 treatment summary
127	Complications
127	Discharge
127	Baseline	Concomitant therapies	1
127	Baseline	Concomitant therapies	2
131	Baseline			Female	YES	Unchecked	Unchecked	Unchecked	Unchecked	Unchecked	Unchecked	Unchecked	Unchecked	Unchecked	Unchecked	Checked	Checked	Unchecked	Unchecked	Unchecked	Unchecked	Unchecked	Unchecked	Unchecked	Unchecked	Unchecked		60-69 years (2 points)	2		0		0		0		0		0		0		0		0		0		0
131	COVID-19 treatment summary
131	Complications
131	Discharge
131	Baseline	Concomitant therapies	1
134	Baseline			Female	YES	Checked	Unchecked	Unchecked	Unchecked	Unchecked	Unchecked	Unchecked	Unchecked	Unchecked	Unchecked	Unchecked	Unchecked	Unchecked	Unchecked	Unchecked	Unchecked	Unchecked	Unchecked	Unchecked	Unchecked	Unchecked		60-69 years (2 points)	2	No	0	No	0	No	0	No	0	No	0	No	0	No	0	No	0	No	0	No	0
134	COVID-19 treatment summary
134	Complications
134	Discharge
134	Baseline	Concomitant therapies	1
135	Baseline			Male	YES	Checked	Unchecked	Checked	Unchecked	Unchecked	Unchecked	Unchecked	Unchecked	Unchecked	Unchecked	Unchecked	Unchecked	Unchecked	Unchecked	Unchecked	Unchecked	Unchecked	Unchecked	Unchecked	Unchecked	Unchecked		< 50 years (0 points)	0	No	0	No	0	No	0	No	0	No	0	No	0	No	0	No	0	No	0	No	0
135	COVID-19 treatment summary
135	Complications
135	Discharge
135	Baseline	Concomitant therapies	1
136	Baseline			Male	YES	Checked	Unchecked	Checked	Unchecked	Unchecked	Unchecked	Unchecked	Unchecked	Unchecked	Unchecked	Unchecked	Unchecked	Unchecked	Unchecked	Unchecked	Unchecked	Unchecked	Unchecked	Unchecked	Unchecked	Unchecked		< 50 years (0 points)	0	No	0	No	0	No	0	No	0	No	0	No	0	No	0	No	0	No	0	No	0
136	COVID-19 treatment summary
136	Complications
136	Discharge
136	Baseline	Concomitant therapies	1
138	Baseline			Female	YES	Checked	Unchecked	Checked	Unchecked	Unchecked	Unchecked	Unchecked	Checked	Checked	Unchecked	Unchecked	Unchecked	Checked	Unchecked	Unchecked	Unchecked	Unchecked	Unchecked	Unchecked	Unchecked	Unchecked		< 50 years (0 points)	0	No	0	No	0	No	0	No	0	No	0	No	0	No	0	No	0	No	0	No	0
138	COVID-19 treatment summary
138	Complications
138	Discharge
138	Baseline	Concomitant therapies	1
143	Baseline			Female	YES	Checked	Unchecked	Checked	Unchecked	Unchecked	Unchecked	Unchecked	Unchecked	Unchecked	Unchecked	Unchecked	Unchecked	Checked	Unchecked	Unchecked	Unchecked	Unchecked	Unchecked	Unchecked	Unchecked	Unchecked		< 50 years (0 points)	0	No	0	No	0	No	0	No	0	No	0	No	0	No	0	No	0	No	0	No	0
143	COVID-19 treatment summary
143	Complications
143	Discharge
143	Baseline	Concomitant therapies	1
144	Baseline			Male	YES	Checked	Unchecked	Unchecked	Unchecked	Unchecked	Unchecked	Checked	Unchecked	Unchecked	Unchecked	Unchecked	Unchecked	Unchecked	Unchecked	Unchecked	Unchecked	Unchecked	Unchecked	Unchecked	Unchecked	Unchecked		50-59 years (1 point)	1	No	0	No	0	No	0	No	0	No	0	No	0	No	0	No	0	No	0	No	0
144	COVID-19 treatment summary
144	Complications
144	Discharge
144	Baseline	Concomitant therapies	1
145	Baseline			Male	YES	Checked	Unchecked	Unchecked	Unchecked	Unchecked	Unchecked	Checked	Unchecked	Unchecked	Unchecked	Unchecked	Checked	Checked	Unchecked	Unchecked	Unchecked	Unchecked	Unchecked	Unchecked	Unchecked	Unchecked		< 50 years (0 points)	0	No	0	No	0	No	0	No	0	No	0	No	0	No	0	No	0	No	0	No	0
145	COVID-19 treatment summary
145	Complications
145	Discharge
145	Baseline	Concomitant therapies	1
150	Baseline			Male	YES	Checked	Unchecked	Checked	Unchecked	Unchecked	Unchecked	Unchecked	Unchecked	Unchecked	Unchecked	Unchecked	Unchecked	Unchecked	Unchecked	Unchecked	Unchecked	Unchecked	Unchecked	Unchecked	Unchecked	Unchecked		< 50 years (0 points)	0	No	0	No	0	No	0	No	0	No	0	No	0	No	0	No	0	No	0	No	0
150	COVID-19 treatment summary
150	Complications
150	Discharge
150	Baseline	Concomitant therapies	1
151	Baseline			Female	YES	Checked	Unchecked	Unchecked	Unchecked	Unchecked	Unchecked	Unchecked	Unchecked	Checked	Unchecked	Unchecked	Unchecked	Unchecked	Unchecked	Unchecked	Unchecked	Unchecked	Unchecked	Unchecked	Unchecked	Unchecked		60-69 years (2 points)	2	No	0	No	0	No	0	No	0	No	0		0	No	0	No	0	No	0	No	0
151	COVID-19 treatment summary
151	Complications
151	Discharge
151	Baseline	Concomitant therapies	1
160	Baseline			Male	YES	Checked	Unchecked	Checked	Checked	Unchecked	Unchecked	Unchecked	Unchecked	Unchecked	Unchecked	Unchecked	Checked	Unchecked	Unchecked	Unchecked	Unchecked	Unchecked	Unchecked	Unchecked	Unchecked	Unchecked		50-59 years (1 point)	1	No	0	No	0	No	0	No	0	No	0	No	0	No	0	No	0	No	0	No	0
160	COVID-19 treatment summary
160	Complications
160	Discharge
160	Baseline	Concomitant therapies	1
161	Baseline			Female	YES	Checked	Unchecked	Checked	Unchecked	Unchecked	Unchecked	Unchecked	Unchecked	Unchecked	Unchecked	Unchecked	Unchecked	Unchecked	Unchecked	Unchecked	Unchecked	Unchecked	Unchecked	Unchecked	Unchecked	Unchecked		60-69 years (2 points)	2	No	0	No	0	No	0	No	0	No	0	No	0	No	0	No	0	No	0	No	0
161	COVID-19 treatment summary
161	Complications
161	Discharge
161	Baseline	Concomitant therapies	1
162	Baseline			Male	YES	Checked	Unchecked	Checked	Unchecked	Unchecked	Unchecked	Unchecked	Unchecked	Unchecked	Unchecked	Unchecked	Unchecked	Unchecked	Unchecked	Unchecked	Unchecked	Unchecked	Unchecked	Unchecked	Unchecked	Unchecked		50-59 years (1 point)	1	No	0	No	0	No	0	No	0	No	0	No	0	No	0	No	0	No	0	No	0
162	COVID-19 treatment summary
162	Complications
162	Discharge
162	Baseline	Concomitant therapies	1
168	Baseline			Male	YES	Checked	Unchecked	Checked	Unchecked	Unchecked	Unchecked	Unchecked	Unchecked	Unchecked	Unchecked	Unchecked	Unchecked	Unchecked	Unchecked	Unchecked	Unchecked	Unchecked	Unchecked	Unchecked	Unchecked	Unchecked		< 50 years (0 points)	0	No	0	No	0	No	0	No	0	No	0	No	0	No	0	No	0	No	0	No	0
168	COVID-19 treatment summary
168	Complications
168	Discharge
168	Baseline	Concomitant therapies	1
170	Baseline			Female	YES	Checked	Unchecked	Unchecked	Unchecked	Unchecked	Unchecked	Unchecked	Unchecked	Unchecked	Unchecked	Unchecked	Unchecked	Unchecked	Unchecked	Unchecked	Unchecked	Unchecked	Unchecked	Unchecked	Unchecked	Unchecked		< 50 years (0 points)	0	No	0	No	0	No	0	No	0	No	0	No	0	No	0	No	0	No	0	No	0
170	COVID-19 treatment summary
170	Complications
170	Discharge
170	Baseline	Concomitant therapies	1
172	Baseline			Male	YES	Checked	Checked	Checked	Unchecked	Unchecked	Unchecked	Unchecked	Unchecked	Unchecked	Unchecked	Unchecked	Unchecked	Checked	Unchecked	Unchecked	Unchecked	Unchecked	Unchecked	Unchecked	Unchecked	Unchecked		60-69 years (2 points)	2	No	0	No	0	No	0	No	0	No	0	No	0	No	0	No	0	No	0	No	0
172	COVID-19 treatment summary
172	Complications
172	Discharge
172	Baseline	Concomitant therapies	1
173	Baseline			Male	YES	Checked	Unchecked	Checked	Unchecked	Unchecked	Unchecked	Unchecked	Unchecked	Unchecked	Unchecked	Unchecked	Unchecked	Unchecked	Unchecked	Unchecked	Unchecked	Unchecked	Unchecked	Unchecked	Unchecked	Unchecked		< 50 years (0 points)	0	No	0	No	0	No	0	No	0	No	0	No	0	No	0	No	0	No	0	No	0
173	COVID-19 treatment summary
173	Complications
173	Discharge
173	Baseline	Concomitant therapies	1
181	Baseline			Male	YES	Checked	Unchecked	Checked	Unchecked	Unchecked	Unchecked	Unchecked	Unchecked	Unchecked	Unchecked	Unchecked	Unchecked	Unchecked	Unchecked	Unchecked	Unchecked	Unchecked	Unchecked	Unchecked	Unchecked	Unchecked		60-69 years (2 points)	2		0		0		0		0		0		0		0		0		0		0
181	COVID-19 treatment summary
181	Complications
181	Discharge
181	Baseline	Concomitant therapies	1
182	Baseline			Male	YES	Checked	Unchecked	Checked	Unchecked	Unchecked	Unchecked	Unchecked	Unchecked	Checked	Unchecked	Unchecked	Checked	Unchecked	Unchecked	Unchecked	Unchecked	Unchecked	Unchecked	Unchecked	Unchecked	Unchecked		50-59 years (1 point)	1	No	0	No	0	No	0	No	0	Yes	1	No	0	No	0	No	0	No	0	No	0
182	COVID-19 treatment summary
182	Complications
182	Discharge
182	Baseline	Concomitant therapies	1
183	Baseline			Female	YES	Checked	Unchecked	Checked	Unchecked	Unchecked	Unchecked	Unchecked	Unchecked	Unchecked	Unchecked	Unchecked	Unchecked	Unchecked	Unchecked	Unchecked	Unchecked	Unchecked	Unchecked	Unchecked	Unchecked	Unchecked		< 50 years (0 points)			0		0		0		0		0		0		0		0		0		0
183	COVID-19 treatment summary
183	Complications
183	Discharge
183	Baseline	Concomitant therapies	1
184	Baseline			Female	YES	Checked	Unchecked	Checked	Unchecked	Unchecked	Unchecked	Unchecked	Unchecked	Unchecked	Unchecked	Unchecked	Unchecked	Unchecked	Unchecked	Unchecked	Unchecked	Unchecked	Unchecked	Unchecked	Unchecked	Unchecked		50-59 years (1 point)	1	Yes	1	Yes	1	No	0	No	0	No	0	No	0	No	0	No	0	No	0	Yes	1
184	COVID-19 treatment summary
184	Complications
184	Discharge
184	Baseline	Concomitant therapies	1
186	Baseline			Male	YES	Checked	Unchecked	Checked	Unchecked	Unchecked	Unchecked	Unchecked	Unchecked	Unchecked	Unchecked	Unchecked	Unchecked	Unchecked	Unchecked	Unchecked	Unchecked	Unchecked	Unchecked	Unchecked	Unchecked	Unchecked		50-59 years (1 point)	1		0		0		0		0		0		0		0		0		0		0
186	COVID-19 treatment summary
186	Complications
186	Discharge
186	Baseline	Concomitant therapies	1
189	Baseline			Female	YES	Checked	Unchecked	Checked	Unchecked	Unchecked	Unchecked	Unchecked	Unchecked	Unchecked	Unchecked	Unchecked	Unchecked	Checked	Unchecked	Unchecked	Unchecked	Unchecked	Unchecked	Unchecked	Unchecked	Unchecked		60-69 years (2 points)	2	No	0	No	0	No	0	No	0	Yes	1	No	0	No	0	No	0	No	0	No	0
189	COVID-19 treatment summary
189	Complications
189	Discharge
189	Baseline	Concomitant therapies	1
191	Baseline			Male	YES	Checked	Unchecked	Unchecked	Unchecked	Unchecked	Unchecked	Unchecked	Unchecked	Unchecked	Unchecked	Unchecked	Unchecked	Checked	Unchecked	Unchecked	Unchecked	Unchecked	Unchecked	Unchecked	Unchecked	Unchecked		60-69 years (2 points)	2	No	0	No	0	No	0	No	0	No	0	No	0	No	0	No	0	No	0	No	0
191	COVID-19 treatment summary
191	Complications
191	Discharge
191	Baseline	Concomitant therapies	1
197	Baseline			Male	YES	Checked	Unchecked	Unchecked	Unchecked	Unchecked	Unchecked	Unchecked	Unchecked	Unchecked	Checked	Checked	Unchecked	Unchecked	Unchecked	Unchecked	Unchecked	Unchecked	Unchecked	Unchecked	Unchecked	Unchecked		50-59 years (1 point)	1	No	0	No	0	No	0	No	0	No	0	No	0	No	0	No	0	No	0	No	0
197	COVID-19 treatment summary
197	Complications
197	Discharge
197	Baseline	Concomitant therapies	1
201	Baseline			Female	YES	Checked	Unchecked	Checked	Unchecked	Unchecked	Unchecked	Unchecked	Unchecked	Unchecked	Checked	Unchecked	Unchecked	Unchecked	Unchecked	Unchecked	Unchecked	Unchecked	Unchecked	Unchecked	Unchecked	Unchecked		50-59 years (1 point)	1	No	0	No	0	No	0	No	0	No	0	No	0	No	0	No	0	No	0	No	0
201	COVID-19 treatment summary
201	Complications
201	Discharge
201	Baseline	Concomitant therapies	1
214	Baseline			Male	YES	Checked	Unchecked	Checked	Unchecked	Unchecked	Unchecked	Unchecked	Unchecked	Unchecked	Unchecked	Unchecked	Checked	Unchecked	Unchecked	Unchecked	Unchecked	Unchecked	Unchecked	Unchecked	Unchecked	Unchecked		50-59 years (1 point)	1	Yes	1	No	0	No	0	No	0	No	0	No	0	No	0	No	0	No	0	No	0
214	COVID-19 treatment summary
214	Complications
214	Discharge
214	Baseline	Concomitant therapies	1
217	Baseline			Male	YES	Checked	Unchecked	Unchecked	Unchecked	Unchecked	Unchecked	Unchecked	Unchecked	Unchecked	Unchecked	Unchecked	Unchecked	Checked	Unchecked	Unchecked	Unchecked	Unchecked	Unchecked	Unchecked	Unchecked	Unchecked		60-69 years (2 points)	2	No	0	No	0	No	0	No	0	No	0	No	0	No	0	No	0	No	0	No	0
217	COVID-19 treatment summary
217	Complications
217	Discharge
217	Baseline	Concomitant therapies	1
218	Baseline			Male	YES	Checked	Unchecked	Checked	Unchecked	Unchecked	Unchecked	Unchecked	Unchecked	Unchecked	Unchecked	Unchecked	Unchecked	Unchecked	Unchecked	Unchecked	Unchecked	Unchecked	Unchecked	Unchecked	Unchecked	Unchecked		50-59 years (1 point)	1	No	0	No	0	No	0	No	0	No	0	No	0	No	0	No	0	No	0	No	0
218	COVID-19 treatment summary
218	Complications
218	Discharge
218	Baseline	Concomitant therapies	1
220	Baseline			Male	YES	Checked	Unchecked	Unchecked	Unchecked	Unchecked	Unchecked	Unchecked	Unchecked	Unchecked	Unchecked	Unchecked	Unchecked	Unchecked	Unchecked	Unchecked	Unchecked	Unchecked	Unchecked	Unchecked	Unchecked	Unchecked		60-69 years (2 points)	2	No	0	No	0	No	0	No	0	No	0	No	0	No	0	No	0	No	0	No	0
220	COVID-19 treatment summary
220	Complications
220	Discharge
220	Baseline	Concomitant therapies	1
224	Baseline			Male	YES	Checked	Unchecked	Unchecked	Unchecked	Unchecked	Unchecked	Unchecked	Unchecked	Unchecked	Unchecked	Checked	Unchecked	Checked	Unchecked	Unchecked	Unchecked	Unchecked	Unchecked	Unchecked	Unchecked	Unchecked		60-69 years (2 points)	2	No	0	No	0	No	0	No	0	Yes	1	No	0	No	0	No	0	No	0	No	0
224	COVID-19 treatment summary
224	Complications
224	Discharge
224	Baseline	Concomitant therapies	1
231	Baseline			Male	YES	Checked	Unchecked	Checked	Unchecked	Unchecked	Unchecked	Unchecked	Unchecked	Unchecked	Unchecked	Unchecked	Unchecked	Unchecked	Unchecked	Unchecked	Unchecked	Unchecked	Unchecked	Unchecked	Unchecked	Unchecked		60-69 years (2 points)	2	No	0	No	0	No	0	No	0	No	0	No	0	No	0	No	0	Yes	1	No	0
231	COVID-19 treatment summary
231	Complications
231	Discharge
231	Baseline	Concomitant therapies	1
234	Baseline			Male	YES	Checked	Unchecked	Checked	Unchecked	Unchecked	Unchecked	Unchecked	Unchecked	Unchecked	Unchecked	Unchecked	Unchecked	Checked	Unchecked	Unchecked	Unchecked	Unchecked	Unchecked	Unchecked	Unchecked	Unchecked		60-69 years (2 points)	2		0		0		0		0		0		0		0		0		0		0
234	COVID-19 treatment summary
234	Complications
234	Discharge
234	Baseline	Concomitant therapies	1
235	Baseline			Female	YES	Checked	Unchecked	Checked	Unchecked	Unchecked	Unchecked	Unchecked	Unchecked	Unchecked	Unchecked	Unchecked	Unchecked	Unchecked	Unchecked	Unchecked	Unchecked	Unchecked	Unchecked	Unchecked	Unchecked	Unchecked		< 50 years (0 points)	0	No	0	No	0	No	0	No	0	No	0	No	0	No	0	No	0	No	0	No	0
235	COVID-19 treatment summary
235	Complications
235	Discharge
235	Baseline	Concomitant therapies	1
236	Baseline			Male	YES	Checked	Unchecked	Unchecked	Unchecked	Unchecked	Unchecked	Unchecked	Unchecked	Unchecked	Unchecked	Unchecked	Unchecked	Unchecked	Unchecked	Unchecked	Unchecked	Unchecked	Unchecked	Unchecked	Unchecked	Unchecked		< 50 years (0 points)	0	No	0	No	0	No	0	No	0	No	0	No	0	No	0	No	0	No	0	No	0
236	COVID-19 treatment summary
236	Complications
236	Discharge
236	Baseline	Concomitant therapies	1
237	Baseline			Male	YES	Unchecked	Unchecked	Checked	Unchecked	Unchecked	Unchecked	Unchecked	Unchecked	Unchecked	Unchecked	Unchecked	Unchecked	Unchecked	Unchecked	Unchecked	Unchecked	Unchecked	Unchecked	Unchecked	Unchecked	Unchecked		50-59 years (1 point)	1	No	0	No	0	No	0	No	0	No	0	No	0	No	0	No	0	No	0	No	0
237	COVID-19 treatment summary
237	Complications
237	Discharge
237	Baseline	Concomitant therapies	1
238	Baseline			Female	YES	Checked	Unchecked	Checked	Unchecked	Unchecked	Unchecked	Unchecked	Unchecked	Unchecked	Unchecked	Unchecked	Unchecked	Unchecked	Unchecked	Unchecked	Unchecked	Unchecked	Unchecked	Unchecked	Unchecked	Unchecked		50-59 years (1 point)	1	No	0	Yes	1	No	0	No	0	No	0	No	0	No	0	No	0	No	0	No	0
238	COVID-19 treatment summary
238	Complications
238	Discharge
238	Baseline	Concomitant therapies	1
241	Baseline			Male	YES	Checked	Unchecked	Unchecked	Unchecked	Unchecked	Unchecked	Unchecked	Unchecked	Unchecked	Unchecked	Unchecked	Unchecked	Unchecked	Unchecked	Unchecked	Unchecked	Unchecked	Unchecked	Unchecked	Unchecked	Unchecked		50-59 years (1 point)	1	Yes	1	No	0	No	0	No	0	No	0	No	0	No	0	No	0	No	0	No	0
241	COVID-19 treatment summary
241	Complications
241	Discharge
241	Baseline	Concomitant therapies	1
246	Baseline			Male	YES	Checked	Unchecked	Checked	Unchecked	Unchecked	Unchecked	Unchecked	Unchecked	Unchecked	Unchecked	Unchecked	Unchecked	Unchecked	Unchecked	Unchecked	Unchecked	Unchecked	Unchecked	Unchecked	Unchecked	Unchecked		< 50 years (0 points)	0	No	0	No	0	Yes	1	No	0	No	0	No	0	No	0	No	0	No	0	No	0
246	COVID-19 treatment summary
246	Complications
246	Discharge
246	Baseline	Concomitant therapies	1
251	Baseline			Female	YES	Unchecked	Unchecked	Unchecked	Unchecked	Unchecked	Unchecked	Unchecked	Unchecked	Unchecked	Unchecked	Unchecked	Unchecked	Unchecked	Unchecked	Unchecked	Unchecked	Unchecked	Unchecked	Unchecked	Unchecked	Unchecked		50-59 years (1 point)	1	No	0	No	0	No	0	Yes	1	No	0	Yes	1	No	0	No	0	No	0	No	0
251	COVID-19 treatment summary
251	Complications
251	Discharge
251	Baseline	Concomitant therapies	1
251	Baseline	Concomitant therapies	2
258	Baseline			Female	YES	Checked	Unchecked	Unchecked	Unchecked	Unchecked	Unchecked	Unchecked	Unchecked	Unchecked	Unchecked	Unchecked	Unchecked	Unchecked	Unchecked	Unchecked	Unchecked	Unchecked	Unchecked	Unchecked	Unchecked	Unchecked		50-59 years (1 point)	1	No	0	No	0	No	0	No	0	No	0	No	0	No	0	No	0	No	0	No	0
258	COVID-19 treatment summary
258	Complications
258	Discharge
258	Baseline	Concomitant therapies	1
268	Baseline			Male	YES	Checked	Unchecked	Checked	Unchecked	Unchecked	Unchecked	Unchecked	Unchecked	Unchecked	Unchecked	Unchecked	Unchecked	Unchecked	Unchecked	Unchecked	Unchecked	Unchecked	Unchecked	Unchecked	Unchecked	Unchecked		60-69 years (2 points)	2	No	0	No	0	No	0	No	0	No	0	No	0	No	0	No	0	No	0	No	0
268	COVID-19 treatment summary
268	Complications
268	Discharge
268	Baseline	Concomitant therapies	1
269	Baseline			Female	YES	Checked	Unchecked	Unchecked	Unchecked	Unchecked	Unchecked	Unchecked	Unchecked	Unchecked	Unchecked	Unchecked	Unchecked	Unchecked	Unchecked	Unchecked	Unchecked	Unchecked	Unchecked	Unchecked	Unchecked	Unchecked		50-59 years (1 point)	1	No	0	No	0	No	0	No	0	No	0	No	0	No	0	No	0	No	0	No	0
269	COVID-19 treatment summary
269	Complications
269	Discharge
269	Baseline	Concomitant therapies	1
271	Baseline			Male	YES	Checked	Unchecked	Unchecked	Unchecked	Unchecked	Unchecked	Unchecked	Unchecked	Unchecked	Unchecked	Unchecked	Unchecked	Checked	Unchecked	Unchecked	Unchecked	Unchecked	Unchecked	Unchecked	Unchecked	Unchecked		50-59 years (1 point)	1	No	0	No	0	No	0	No	0	No	0	No	0	No	0	No	0	No	0	No	0
271	COVID-19 treatment summary
271	Complications
271	Discharge
271	Baseline	Concomitant therapies	1
275	Baseline			Female	YES	Checked	Unchecked	Checked	Unchecked	Unchecked	Unchecked	Checked	Unchecked	Checked	Unchecked	Unchecked	Unchecked	Unchecked	Unchecked	Unchecked	Unchecked	Unchecked	Unchecked	Unchecked	Unchecked	Unchecked		50-59 years (1 point)	1	No	0	No	0	No	0	No	0	No	0	No	0	No	0	No	0	No	0	No	0
275	COVID-19 treatment summary
275	Complications
275	Discharge
275	Baseline	Concomitant therapies	1
276	Baseline			Male	YES	Checked	Unchecked	Checked	Unchecked	Unchecked	Unchecked	Unchecked	Unchecked	Unchecked	Unchecked	Unchecked	Unchecked	Unchecked	Unchecked	Unchecked	Unchecked	Unchecked	Unchecked	Unchecked	Unchecked	Unchecked		< 50 years (0 points)	0	No	0	No	0	No	0	No	0	No	0	No	0	No	0	No	0	No	0	No	0
276	COVID-19 treatment summary
276	Complications
276	Discharge
276	Baseline	Concomitant therapies	1
281	Baseline			Male	YES	Checked	Unchecked	Checked	Unchecked	Unchecked	Unchecked	Unchecked	Unchecked	Unchecked	Checked	Checked	Unchecked	Unchecked	Unchecked	Unchecked	Unchecked	Unchecked	Unchecked	Unchecked	Unchecked	Unchecked		60-69 years (2 points)	2	No	0	No	0	No	0	No	0	No	0	No	0	No	0	No	0	No	0	No	0
281	COVID-19 treatment summary
281	Complications
281	Discharge
281	Baseline	Concomitant therapies	1
287	Baseline			Male	YES	Checked	Unchecked	Unchecked	Unchecked	Unchecked	Unchecked	Unchecked	Unchecked	Unchecked	Unchecked	Unchecked	Unchecked	Checked	Unchecked	Unchecked	Unchecked	Unchecked	Unchecked	Unchecked	Unchecked	Unchecked		60-69 years (2 points)	2	No	0	No	0		0	No	0	No	0	No	0	No	0	No	0	No	0	No	0
287	COVID-19 treatment summary
287	Complications
287	Discharge
287	Baseline	Concomitant therapies	1
289	Baseline			Male	YES	Unchecked	Unchecked	Unchecked	Unchecked	Unchecked	Unchecked	Unchecked	Unchecked	Unchecked	Unchecked	Unchecked	Checked	Unchecked	Unchecked	Unchecked	Unchecked	Unchecked	Unchecked	Unchecked	Unchecked	Unchecked		50-59 years (1 point)	1	No	0	No	0	No	0	No	0	No	0	No	0	No	0	No	0	No	0	No	0
289	COVID-19 treatment summary
289	Complications
289	Discharge
289	Baseline	Concomitant therapies	1
290	Baseline			Female	YES	Checked	Unchecked	Checked	Unchecked	Unchecked	Unchecked	Unchecked	Unchecked	Unchecked	Unchecked	Unchecked	Unchecked	Unchecked	Unchecked	Unchecked	Unchecked	Unchecked	Unchecked	Unchecked	Unchecked	Unchecked		50-59 years (1 point)	1	No	0	No	0	No	0	No	0	No	0	No	0	No	0	No	0	No	0	No	0
290	COVID-19 treatment summary
290	Complications
290	Discharge
290	Baseline	Concomitant therapies	1
291	Baseline			Female	YES	Checked	Unchecked	Checked	Unchecked	Unchecked	Unchecked	Unchecked	Unchecked	Checked	Unchecked	Unchecked	Unchecked	Unchecked	Unchecked	Unchecked	Unchecked	Unchecked	Unchecked	Unchecked	Unchecked	Checked	astenia	50-59 years (1 point)	1	No	0	No	0	No	0	No	0	No	0	No	0	No	0	No	0	No	0	No	0
291	COVID-19 treatment summary
291	Complications
291	Discharge
291	Baseline	Concomitant therapies	1
298	Baseline			Male	YES	Checked	Unchecked	Checked	Unchecked	Unchecked	Unchecked	Unchecked	Unchecked	Unchecked	Unchecked	Unchecked	Unchecked	Checked	Unchecked	Unchecked	Unchecked	Unchecked	Unchecked	Unchecked	Unchecked	Unchecked		< 50 years (0 points)	0	No	0	No	0	No	0	No	0	No	0	No	0		0	No	0	No	0	No	0
298	COVID-19 treatment summary
298	Complications
298	Discharge
298	Baseline	Concomitant therapies	1
299	Baseline			Female	YES	Unchecked	Unchecked	Unchecked	Unchecked	Unchecked	Unchecked	Unchecked	Unchecked	Checked	Unchecked	Unchecked	Unchecked	Checked	Unchecked	Unchecked	Unchecked	Unchecked	Unchecked	Unchecked	Unchecked	Unchecked		< 50 years (0 points)	0	No	0	No	0	No	0	No	0	No	0	No	0	No	0	No	0	No	0	No	0
299	COVID-19 treatment summary
299	Complications
299	Discharge
299	Baseline	Concomitant therapies	1
300	Baseline			Male	YES	Checked	Unchecked	Checked	Unchecked	Unchecked	Unchecked	Unchecked	Unchecked	Unchecked	Unchecked	Unchecked	Unchecked	Unchecked	Unchecked	Unchecked	Unchecked	Unchecked	Unchecked	Unchecked	Unchecked	Unchecked		50-59 years (1 point)	1	No	0	No	0	No	0	No	0	No	0	No	0	No	0	No	0	No	0	No	0
300	COVID-19 treatment summary
300	Complications
300	Discharge
300	Baseline	Concomitant therapies	1
301	Baseline			Male	YES	Checked	Unchecked	Unchecked	Unchecked	Unchecked	Unchecked	Unchecked	Unchecked	Unchecked	Unchecked	Unchecked	Unchecked	Unchecked	Unchecked	Unchecked	Unchecked	Unchecked	Unchecked	Unchecked	Unchecked	Unchecked		60-69 years (2 points)	2	No	0	No	0	No	0	No	0	No	0	No	0	No	0	No	0	No	0	No	0
301	COVID-19 treatment summary
301	Complications
301	Discharge
301	Baseline	Concomitant therapies	1
302	Baseline			Female	YES	Checked	Unchecked	Unchecked	Unchecked	Unchecked	Unchecked	Unchecked	Unchecked	Unchecked	Unchecked	Unchecked	Unchecked	Checked	Unchecked	Unchecked	Unchecked	Unchecked	Unchecked	Unchecked	Unchecked	Unchecked		50-59 years (1 point)	1	No	0	No	0	No	0	No	0	No	0	No	0	No	0	No	0	No	0	No	0
302	COVID-19 treatment summary
302	Complications
302	Discharge
302	Baseline	Concomitant therapies	1
303	Baseline			Female	YES	Checked	Unchecked	Unchecked	Unchecked	Unchecked	Unchecked	Unchecked	Unchecked	Unchecked	Unchecked	Unchecked	Unchecked	Unchecked	Unchecked	Unchecked	Unchecked	Unchecked	Unchecked	Unchecked	Unchecked	Checked	Faringodinia	50-59 years (1 point)	1	No	0	No	0	No	0	No	0	No	0	No	0	No	0	No	0	No	0	No	0
303	COVID-19 treatment summary
303	Complications
303	Discharge
303	Baseline	Concomitant therapies	1
304	Baseline			Male	YES	Checked	Unchecked	Checked	Unchecked	Unchecked	Unchecked	Unchecked	Unchecked	Unchecked	Unchecked	Unchecked	Checked	Unchecked	Unchecked	Unchecked	Unchecked	Unchecked	Unchecked	Unchecked	Unchecked	Unchecked		50-59 years (1 point)	1	No	0	No	0	No	0	No	0	No	0	No	0	No	0	No	0	No	0	No	0
304	COVID-19 treatment summary
304	Complications
304	Discharge
304	Baseline	Concomitant therapies	1
305	Baseline			Male	YES	Checked	Unchecked	Checked	Unchecked	Unchecked	Unchecked	Unchecked	Unchecked	Unchecked	Unchecked	Unchecked	Checked	Unchecked	Unchecked	Unchecked	Unchecked	Unchecked	Unchecked	Unchecked	Unchecked	Unchecked		60-69 years (2 points)	2	No	0	No	0	No	0	No	0	No	0	No	0	No	0	No	0	No	0	No	0
305	COVID-19 treatment summary
305	Complications
305	Discharge
305	Baseline	Concomitant therapies	1
306	Baseline			Male	YES	Unchecked	Unchecked	Checked	Unchecked	Unchecked	Unchecked	Unchecked	Checked	Unchecked	Unchecked	Unchecked	Unchecked	Unchecked	Unchecked	Unchecked	Unchecked	Unchecked	Unchecked	Unchecked	Unchecked	Unchecked		60-69 years (2 points)	2	No	0	No	0	No	0	No	0	No	0	No	0	No	0	No	0	No	0	No	0
306	COVID-19 treatment summary
306	Complications
306	Discharge
306	Baseline	Concomitant therapies	1
307	Baseline			Male	YES	Checked	Unchecked	Checked	Unchecked	Unchecked	Unchecked	Unchecked	Unchecked	Unchecked	Unchecked	Unchecked	Unchecked	Unchecked	Unchecked	Unchecked	Unchecked	Unchecked	Unchecked	Unchecked	Unchecked	Unchecked		60-69 years (2 points)	2	No	0	No	0	No	0	No	0	No	0	No	0	No	0	No	0	No	0	No	0
307	COVID-19 treatment summary
307	Complications
307	Discharge
307	Baseline	Concomitant therapies	1
309	Baseline			Female	YES	Checked	Unchecked	Unchecked	Unchecked	Unchecked	Unchecked	Unchecked	Unchecked	Unchecked	Unchecked	Unchecked	Unchecked	Unchecked	Unchecked	Unchecked	Unchecked	Unchecked	Unchecked	Unchecked	Unchecked	Unchecked		60-69 years (2 points)	2	No	0	No	0	No	0	No	0	No	0	No	0	No	0	No	0	No	0	No	0
309	COVID-19 treatment summary
309	Complications
309	Discharge
309	Baseline	Concomitant therapies	1
310	Baseline			Female	YES	Checked	Unchecked	Checked	Unchecked	Unchecked	Unchecked	Unchecked	Unchecked	Unchecked	Unchecked	Unchecked	Unchecked	Unchecked	Unchecked	Unchecked	Unchecked	Unchecked	Unchecked	Unchecked	Unchecked	Unchecked		50-59 years (1 point)	1	No	0	No	0	No	0	No	0	No	0	No	0	No	0	No	0	No	0	No	0
310	COVID-19 treatment summary
310	Complications
310	Discharge
310	Baseline	Concomitant therapies	1
311	Baseline			Male	YES	Checked	Unchecked	Checked	Unchecked	Unchecked	Unchecked	Unchecked	Unchecked	Unchecked	Unchecked	Unchecked	Checked	Unchecked	Unchecked	Unchecked	Unchecked	Unchecked	Unchecked	Unchecked	Unchecked	Checked	Petecchie inguinali	< 50 years (0 points)	0	No	0	No	0	No	0	No	0	No	0	No	0	No	0	No	0	No	0	No	0
311	COVID-19 treatment summary
311	Complications
311	Discharge
311	Baseline	Concomitant therapies	1
312	Baseline			Male	YES	Checked	Checked	Unchecked	Unchecked	Unchecked	Unchecked	Unchecked	Unchecked	Unchecked	Unchecked	Unchecked	Unchecked	Unchecked	Unchecked	Unchecked	Unchecked	Unchecked	Unchecked	Unchecked	Unchecked	Unchecked		60-69 years (2 points)	2	No	0	No	0	No	0	No	0	No	0	No	0	No	0	No	0	No	0	No	0
312	COVID-19 treatment summary
312	Complications
312	Discharge
312	Baseline	Concomitant therapies	1
313	Baseline			Male	YES	Checked	Unchecked	Checked	Unchecked	Unchecked	Unchecked	Unchecked	Unchecked	Unchecked	Unchecked	Unchecked	Unchecked	Unchecked	Unchecked	Unchecked	Unchecked	Unchecked	Unchecked	Unchecked	Unchecked	Unchecked		50-59 years (1 point)	1	No	0		0		0	No	0	No	0	No	0		0		0		0		0
313	COVID-19 treatment summary
313	Complications
313	Discharge
313	Baseline	Concomitant therapies	1
314	Baseline			Male	YES	Checked	Unchecked	Checked	Unchecked	Unchecked	Unchecked	Checked	Unchecked	Unchecked	Unchecked	Unchecked	Checked	Checked	Unchecked	Unchecked	Unchecked	Unchecked	Unchecked	Unchecked	Unchecked	Unchecked		60-69 years (2 points)	2	No	0	No	0	No	0	No	0	No	0	No	0	No	0	No	0	No	0	No	0
314	COVID-19 treatment summary
314	Complications
314	Discharge
314	Baseline	Concomitant therapies	1
316	Baseline			Male	YES	Checked	Unchecked	Checked	Unchecked	Unchecked	Unchecked	Unchecked	Unchecked	Unchecked	Unchecked	Unchecked	Unchecked	Checked	Unchecked	Unchecked	Unchecked	Unchecked	Unchecked	Unchecked	Unchecked	Checked	Cefalea	50-59 years (1 point)	1	No	0	No	0	No	0	No	0	No	0	No	0	No	0	No	0	No	0	No	0
316	COVID-19 treatment summary
316	Complications
316	Discharge
316	Baseline	Concomitant therapies	1
317	Baseline			Female	YES	Checked	Unchecked	Unchecked	Unchecked	Unchecked	Unchecked	Unchecked	Unchecked	Unchecked	Unchecked	Unchecked	Unchecked	Unchecked	Unchecked	Unchecked	Unchecked	Unchecked	Unchecked	Unchecked	Unchecked	Unchecked		60-69 years (2 points)	2	No	0	No	0	No	0	No	0	No	0	No	0	No	0	No	0	No	0	No	0
317	COVID-19 treatment summary
317	Complications
317	Discharge
317	Baseline	Concomitant therapies	1
319	Baseline			Male	YES	Checked	Unchecked	Unchecked	Unchecked	Unchecked	Unchecked	Unchecked	Unchecked	Unchecked	Unchecked	Unchecked	Unchecked	Unchecked	Unchecked	Unchecked	Unchecked	Unchecked	Unchecked	Unchecked	Unchecked	Unchecked		60-69 years (2 points)	2	No	0	No	0	No	0	No	0	No	0	No	0	No	0	No	0	Yes	1	No	0
319	COVID-19 treatment summary
319	Complications
319	Discharge
319	Baseline	Concomitant therapies	1
320	Baseline			Male	YES	Checked	Unchecked	Checked	Unchecked	Unchecked	Unchecked	Unchecked	Checked	Unchecked	Unchecked	Unchecked	Unchecked	Unchecked	Unchecked	Unchecked	Unchecked	Unchecked	Unchecked	Unchecked	Unchecked	Unchecked		50-59 years (1 point)	1	No	0	No	0	No	0	No	0	No	0	No	0	No	0	No	0	No	0	No	0
320	COVID-19 treatment summary
320	Complications
320	Discharge
320	Baseline	Concomitant therapies	1
321	Baseline			Female	YES	Checked	Unchecked	Unchecked	Unchecked	Unchecked	Unchecked	Unchecked	Checked	Unchecked	Unchecked	Unchecked	Unchecked	Checked	Unchecked	Unchecked	Unchecked	Unchecked	Unchecked	Unchecked	Unchecked	Unchecked		< 50 years (0 points)	0	No	0	No	0	No	0	No	0	No	0	No	0	No	0	No	0	No	0	No	0
321	COVID-19 treatment summary
321	Complications
321	Discharge
321	Baseline	Concomitant therapies	1
324	Baseline			Male	YES	Checked	Unchecked	Checked	Unchecked	Unchecked	Unchecked	Unchecked	Unchecked	Unchecked	Unchecked	Unchecked	Unchecked	Unchecked	Unchecked	Unchecked	Checked	Unchecked	Unchecked	Unchecked	Unchecked	Unchecked		< 50 years (0 points)	0	No	0	No	0	No	0	No	0	No	0	No	0	No	0	No	0	No	0	No	0
324	COVID-19 treatment summary
324	Complications
324	Discharge
324	Baseline	Concomitant therapies	1
327	Baseline			Female	YES	Checked	Unchecked	Checked	Unchecked	Unchecked	Unchecked	Unchecked	Unchecked	Unchecked	Unchecked	Unchecked	Unchecked	Checked	Unchecked	Unchecked	Unchecked	Unchecked	Unchecked	Unchecked	Unchecked	Unchecked		60-69 years (2 points)	2	No	0	No	0	No	0	No	0	No	0	No	0	No	0	No	0	No	0	No	0
327	COVID-19 treatment summary
327	Complications
327	Discharge
327	Baseline	Concomitant therapies	1
328	Baseline			Male	YES	Unchecked	Unchecked	Unchecked	Unchecked	Unchecked	Unchecked	Checked	Unchecked	Unchecked	Checked	Checked	Unchecked	Unchecked	Unchecked	Unchecked	Unchecked	Unchecked	Unchecked	Unchecked	Unchecked	Checked	SINCOPE E VERTIGINI	< 50 years (0 points)	0	No	0	No	0	No	0	No	0	No	0	No	0	No	0	No	0	No	0	No	0
328	COVID-19 treatment summary
328	Complications
328	Discharge
328	Baseline	Concomitant therapies	1
344	Baseline			Female	YES	Checked	Unchecked	Checked	Unchecked	Unchecked	Unchecked	Unchecked	Unchecked	Unchecked	Unchecked	Unchecked	Unchecked	Unchecked	Unchecked	Unchecked	Unchecked	Unchecked	Unchecked	Unchecked	Unchecked	Unchecked		< 50 years (0 points)	0	No	0	No	0	No	0	No	0	No	0	No	0	No	0	No	0	No	0	No	0
344	COVID-19 treatment summary
344	Complications
344	Discharge
344	Baseline	Concomitant therapies	1
348	Baseline			Male	YES	Unchecked	Unchecked	Unchecked	Unchecked	Unchecked	Unchecked	Unchecked	Unchecked	Unchecked	Unchecked	Unchecked	Unchecked	Unchecked	Unchecked	Unchecked	Unchecked	Unchecked	Unchecked	Unchecked	Unchecked	Unchecked		< 50 years (0 points)	0	Yes	1	No	0	No	0	No	0	No	0	No	0	No	0	No	0	No	0	No	0
348	COVID-19 treatment summary
348	Complications
348	Discharge
348	Baseline	Concomitant therapies	1
349	Baseline			Female	YES	Unchecked	Unchecked	Unchecked	Unchecked	Unchecked	Unchecked	Unchecked	Unchecked	Unchecked	Unchecked	Checked	Unchecked	Unchecked	Unchecked	Checked	Unchecked	Unchecked	Unchecked	Unchecked	Unchecked	Unchecked		50-59 years (1 point)	1	No	0	No	0	No	0	No	0	No	0	No	0	No	0	No	0	No	0	No	0
349	COVID-19 treatment summary
349	Complications
349	Discharge
349	Baseline	Concomitant therapies	1
353	Baseline			Male	YES	Checked	Unchecked	Unchecked	Unchecked	Unchecked	Unchecked	Unchecked	Unchecked	Unchecked	Unchecked	Unchecked	Unchecked	Unchecked	Unchecked	Unchecked	Checked	Unchecked	Unchecked	Unchecked	Unchecked	Unchecked		50-59 years (1 point)	1		0	No	0	No	0	No	0	No	0	No	0	No	0	No	0	No	0	No	0
353	COVID-19 treatment summary
353	Complications
353	Discharge
353	Baseline	Concomitant therapies	1
355	Baseline			Female	YES	Checked	Unchecked	Checked	Unchecked	Unchecked	Unchecked	Unchecked	Unchecked	Unchecked	Unchecked	Unchecked	Unchecked	Unchecked	Unchecked	Unchecked	Unchecked	Unchecked	Unchecked	Unchecked	Unchecked	Unchecked		50-59 years (1 point)	1	No	0	No	0	No	0	No	0	No	0	No	0	No	0	No	0	No	0	No	0
355	COVID-19 treatment summary
355	Complications
355	Discharge
355	Baseline	Concomitant therapies	1
356	Baseline			Male	YES	Checked	Unchecked	Unchecked	Unchecked	Unchecked	Unchecked	Checked	Unchecked	Unchecked	Checked	Checked	Unchecked	Checked	Unchecked	Unchecked	Unchecked	Unchecked	Unchecked	Unchecked	Unchecked	Unchecked		< 50 years (0 points)	0	No	0	No	0	No	0	No	0	No	0	No	0	No	0	No	0	No	0	No	0
356	COVID-19 treatment summary
356	Complications
356	Discharge
356	Baseline	Concomitant therapies	1
359	Baseline			Male	YES	Checked	Unchecked	Unchecked	Unchecked	Unchecked	Unchecked	Unchecked	Unchecked	Unchecked	Unchecked	Unchecked	Unchecked	Unchecked	Unchecked	Unchecked	Unchecked	Unchecked	Unchecked	Unchecked	Unchecked	Unchecked		60-69 years (2 points)	2	No	0	No	0	No	0	No	0	No	0	Yes	1	No	0	No	0	No	0	No	0
359	COVID-19 treatment summary
359	Complications
359	Discharge
359	Baseline	Concomitant therapies	1
361	Baseline			Female	YES	Checked	Unchecked	Unchecked	Unchecked	Unchecked	Unchecked	Unchecked	Unchecked	Unchecked	Unchecked	Unchecked	Unchecked	Unchecked	Unchecked	Unchecked	Unchecked	Unchecked	Unchecked	Unchecked	Unchecked	Unchecked		60-69 years (2 points)	2	No	0	No	0	No	0	No	0	No	0	No	0	No	0	No	0	No	0	No	0
361	COVID-19 treatment summary
361	Complications
361	Discharge
361	Baseline	Concomitant therapies	1
363	Baseline			Male	YES	Checked	Unchecked	Unchecked	Unchecked	Unchecked	Unchecked	Unchecked	Unchecked	Unchecked	Unchecked	Unchecked	Unchecked	Unchecked	Unchecked	Unchecked	Unchecked	Unchecked	Unchecked	Unchecked	Unchecked	Unchecked		60-69 years (2 points)	2	No	0	No	0	No	0	No	0	No	0	No	0	No	0	No	0	No	0	No	0
363	COVID-19 treatment summary
363	Complications
363	Discharge
363	Baseline	Concomitant therapies	1
365	Baseline			Male	YES	Checked	Unchecked	Checked	Unchecked	Unchecked	Unchecked	Unchecked	Unchecked	Unchecked	Checked	Unchecked	Unchecked	Checked	Unchecked	Unchecked	Unchecked	Unchecked	Unchecked	Unchecked	Unchecked	Unchecked		50-59 years (1 point)	1	No	0	No	0	Yes	1	No	0	Yes	1	No	0	No	0	No	0	No	0	No	0
365	COVID-19 treatment summary
365	Complications
365	Discharge
365	Baseline	Concomitant therapies	1
369	Baseline			Male	YES	Checked	Unchecked	Checked	Unchecked	Unchecked	Unchecked	Unchecked	Unchecked	Unchecked	Unchecked	Unchecked	Unchecked	Checked	Unchecked	Unchecked	Unchecked	Unchecked	Unchecked	Unchecked	Unchecked	Checked	STIPSI	50-59 years (1 point)	1	No	0	No	0	No	0	No	0	No	0	No	0	No	0	No	0	No	0	No	0
369	COVID-19 treatment summary
369	Complications
369	Discharge
369	Baseline	Concomitant therapies	1
370	Baseline			Female	YES	Checked	Unchecked	Unchecked	Unchecked	Unchecked	Unchecked	Unchecked	Unchecked	Unchecked	Unchecked	Unchecked	Checked	Unchecked	Unchecked	Unchecked	Unchecked	Unchecked	Unchecked	Unchecked	Unchecked	Unchecked		< 50 years (0 points)	0	No	0	No	0	No	0	No	0	No	0	No	0	No	0	No	0	No	0	No	0
370	COVID-19 treatment summary
370	Complications
370	Discharge
370	Baseline	Concomitant therapies	1
375	Baseline			Male	YES	Checked	Unchecked	Unchecked	Unchecked	Unchecked	Unchecked	Unchecked	Checked	Unchecked	Checked	Unchecked	Unchecked	Checked	Unchecked	Unchecked	Unchecked	Unchecked	Unchecked	Unchecked	Unchecked	Unchecked		< 50 years (0 points)	0	Yes	1	Yes	1	No	0	No	0	No	0	No	0	No	0	No	0	No	0	No	0
375	COVID-19 treatment summary
375	Complications
375	Discharge
375	Baseline	Concomitant therapies	1
376	Baseline			Female	YES	Unchecked	Unchecked	Unchecked	Unchecked	Unchecked	Unchecked	Unchecked	Unchecked	Unchecked	Unchecked	Unchecked	Unchecked	Checked	Unchecked	Unchecked	Unchecked	Unchecked	Unchecked	Unchecked	Unchecked	Unchecked		50-59 years (1 point)	1	No	0	No	0	No	0	No	0	No	0	No	0	No	0	No	0	No	0	No	0
376	COVID-19 treatment summary
376	Complications
376	Discharge
376	Baseline	Concomitant therapies	1
378	Baseline			Male	YES	Checked	Unchecked	Unchecked	Unchecked	Unchecked	Unchecked	Unchecked	Unchecked	Unchecked	Unchecked	Unchecked	Checked	Checked	Unchecked	Unchecked	Unchecked	Unchecked	Unchecked	Unchecked	Unchecked	Unchecked		60-69 years (2 points)	2	No	0	No	0	No	0	No	0	No	0	No	0	No	0	No	0	No	0	No	0
378	COVID-19 treatment summary
378	Complications
378	Discharge
378	Baseline	Concomitant therapies	1
380	Baseline			Female	YES	Unchecked	Unchecked	Checked	Unchecked	Unchecked	Unchecked	Unchecked	Unchecked	Unchecked	Unchecked	Unchecked	Unchecked	Checked	Unchecked	Unchecked	Unchecked	Unchecked	Unchecked	Unchecked	Unchecked	Unchecked		50-59 years (1 point)	1	No	0	No	0	No	0	No	0	No	0	No	0	No	0	No	0	No	0	No	0
380	COVID-19 treatment summary
380	Complications
380	Discharge
380	Baseline	Concomitant therapies	1
391	Baseline			Male	YES	Checked	Unchecked	Checked	Unchecked	Unchecked	Unchecked	Unchecked	Unchecked	Unchecked	Unchecked	Unchecked	Unchecked	Checked	Unchecked	Unchecked	Unchecked	Unchecked	Unchecked	Unchecked	Unchecked	Unchecked		50-59 years (1 point)	1	No	0	No	0	No	0	No	0	Yes	1	No	0	No	0	No	0	No	0	No	0
391	COVID-19 treatment summary
391	Complications
391	Discharge
391	Baseline	Concomitant therapies	1
396	Baseline			Male	YES	Checked	Unchecked	Unchecked	Unchecked	Unchecked	Unchecked	Unchecked	Unchecked	Unchecked	Unchecked	Unchecked	Unchecked	Unchecked	Unchecked	Unchecked	Unchecked	Unchecked	Unchecked	Unchecked	Unchecked	Unchecked		50-59 years (1 point)	1	No	0	No	0	No	0	No	0	No	0	No	0	No	0	No	0	No	0	No	0
396	COVID-19 treatment summary
396	Complications
396	Discharge
396	Baseline	Concomitant therapies	1
402	Baseline			Male	YES	Checked	Unchecked	Unchecked	Unchecked	Unchecked	Unchecked	Unchecked	Unchecked	Unchecked	Checked	Unchecked	Unchecked	Unchecked	Unchecked	Unchecked	Checked	Unchecked	Unchecked	Unchecked	Unchecked	Unchecked					0		0		0		0		0		0		0		0		0		0
402	COVID-19 treatment summary
402	Complications
402	Discharge
402	Baseline	Concomitant therapies	1
406	Baseline			Female	YES	Checked	Unchecked	Checked	Unchecked	Unchecked	Unchecked	Unchecked	Unchecked	Unchecked	Unchecked	Unchecked	Unchecked	Checked	Unchecked	Unchecked	Unchecked	Unchecked	Unchecked	Unchecked	Unchecked	Unchecked		50-59 years (1 point)	1	No	0	No	0	No	0	No	0	No	0	No	0	No	0	No	0	No	0	No	0
406	COVID-19 treatment summary
406	Complications
406	Discharge
406	Baseline	Concomitant therapies	1
409	Baseline			Male	YES	Checked	Unchecked	Checked	Unchecked	Unchecked	Unchecked	Unchecked	Unchecked	Unchecked	Unchecked	Unchecked	Unchecked	Checked	Unchecked	Unchecked	Unchecked	Unchecked	Unchecked	Unchecked	Unchecked	Unchecked					0		0		0		0		0		0		0		0		0		0
409	COVID-19 treatment summary
409	Complications
409	Discharge
409	Baseline	Concomitant therapies	1
416	Baseline			Female	YES	Checked	Unchecked	Unchecked	Unchecked	Unchecked	Unchecked	Unchecked	Unchecked	Unchecked	Unchecked	Unchecked	Unchecked	Unchecked	Unchecked	Unchecked	Unchecked	Unchecked	Unchecked	Unchecked	Unchecked	Unchecked		< 50 years (0 points)		No	0	No	0	No	0	No	0	No	0	No	0	No	0	No	0	No	0	No	0
416	COVID-19 treatment summary
416	Complications
416	Discharge
416	Baseline	Concomitant therapies	1
423	Baseline			Female	YES	Checked	Unchecked	Unchecked	Unchecked	Unchecked	Unchecked	Unchecked	Unchecked	Unchecked	Unchecked	Unchecked	Unchecked	Unchecked	Unchecked	Unchecked	Unchecked	Unchecked	Unchecked	Unchecked	Unchecked	Unchecked		60-69 years (2 points)	2	No	0	No	0	No	0	No	0	No	0	No	0	No	0	No	0	No	0	No	0
423	COVID-19 treatment summary
423	Complications
423	Discharge
423	Baseline	Concomitant therapies	1
431	Baseline			Female	YES	Checked	Checked	Unchecked	Unchecked	Unchecked	Unchecked	Unchecked	Unchecked	Checked	Unchecked	Unchecked	Unchecked	Checked	Unchecked	Unchecked	Unchecked	Unchecked	Unchecked	Unchecked	Unchecked	Unchecked		50-59 years (1 point)	1		0		0		0		0		0		0		0		0		0		0
431	COVID-19 treatment summary
431	Complications
431	Discharge
431	Baseline	Concomitant therapies	1
434	Baseline			Male	YES	Unchecked	Unchecked	Unchecked	Unchecked	Unchecked	Unchecked	Unchecked	Unchecked	Unchecked	Unchecked	Unchecked	Unchecked	Checked	Unchecked	Unchecked	Unchecked	Unchecked	Unchecked	Unchecked	Unchecked	Unchecked					0		0		0		0		0		0		0		0		0		0
434	COVID-19 treatment summary
434	Complications
434	Discharge
434	Baseline	Concomitant therapies	1
434	Baseline	Concomitant therapies	2
434	Baseline	Concomitant therapies	3
437	Baseline			Female	YES	Checked	Unchecked	Checked	Unchecked	Unchecked	Unchecked	Unchecked	Unchecked	Unchecked	Unchecked	Unchecked	Unchecked	Unchecked	Unchecked	Unchecked	Unchecked	Unchecked	Unchecked	Unchecked	Unchecked	Unchecked		< 50 years (0 points)			0		0		0		0		0		0		0		0		0		0
437	COVID-19 treatment summary
437	Complications
437	Discharge
437	Baseline	Concomitant therapies	1
440	Baseline			Female	YES	Unchecked	Unchecked	Unchecked	Unchecked	Unchecked	Unchecked	Unchecked	Unchecked	Unchecked	Unchecked	Unchecked	Unchecked	Unchecked	Unchecked	Unchecked	Unchecked	Unchecked	Unchecked	Unchecked	Unchecked	Checked	Artralgie	< 50 years (0 points)	0	No	0	No	0	No	0	No	0	No	0	No	0	Yes	1	No	0	No	0	Yes	1
440	COVID-19 treatment summary
440	Complications
440	Discharge
440	Baseline	Concomitant therapies	1
442	Baseline			Female	YES	Checked	Unchecked	Checked	Unchecked	Unchecked	Unchecked	Unchecked	Unchecked	Unchecked	Unchecked	Unchecked	Unchecked	Checked	Unchecked	Unchecked	Unchecked	Unchecked	Unchecked	Unchecked	Unchecked	Unchecked		50-59 years (1 point)	1	No	0	No	0	No	0	No	0	No	0	No	0	No	0	No	0	No	0	No	0
442	COVID-19 treatment summary
442	Complications
442	Discharge
442	Baseline	Concomitant therapies	1
450	Baseline			Male	YES	Unchecked	Unchecked	Unchecked	Unchecked	Unchecked	Unchecked	Unchecked	Unchecked	Unchecked	Unchecked	Checked	Unchecked	Checked	Unchecked	Unchecked	Unchecked	Unchecked	Unchecked	Unchecked	Unchecked	Unchecked		60-69 years (2 points)	2	No	0	No	0	No	0	No	0	Yes	1	No	0	No	0	No	0	No	0	No	0
450	COVID-19 treatment summary
450	Complications
450	Discharge
450	Baseline	Concomitant therapies	1
451	Baseline			Female	YES	Checked	Unchecked	Unchecked	Unchecked	Unchecked	Unchecked	Unchecked	Checked	Checked	Checked	Checked	Checked	Unchecked	Unchecked	Unchecked	Unchecked	Unchecked	Unchecked	Unchecked	Unchecked	Unchecked					0		0		0		0		0		0		0		0		0		0
451	COVID-19 treatment summary
451	Complications
451	Discharge
451	Baseline	Concomitant therapies	1
463	Baseline			Male	YES	Checked	Unchecked	Unchecked	Unchecked	Unchecked	Unchecked	Unchecked	Unchecked	Unchecked	Unchecked	Unchecked	Unchecked	Checked	Unchecked	Unchecked	Unchecked	Unchecked	Unchecked	Unchecked	Unchecked	Unchecked		60-69 years (2 points)	2	No	0	No	0	No	0	Yes	1	No	0	No	0	No	0	No	0	No	0	No	0
463	COVID-19 treatment summary
463	Complications
463	Discharge
463	Baseline	Concomitant therapies	1
466	Baseline			Male	YES	Checked	Unchecked	Unchecked	Unchecked	Unchecked	Unchecked	Unchecked	Unchecked	Checked	Unchecked	Unchecked	Unchecked	Checked	Unchecked	Unchecked	Unchecked	Unchecked	Unchecked	Unchecked	Unchecked	Unchecked		60-69 years (2 points)	2		0		0		0		0		0		0		0		0		0		0
466	COVID-19 treatment summary
466	Complications
466	Discharge
466	Baseline	Concomitant therapies	1
472	Baseline			Female	YES	Unchecked	Unchecked	Unchecked	Unchecked	Unchecked	Unchecked	Unchecked	Unchecked	Unchecked	Unchecked	Unchecked	Unchecked	Checked	Unchecked	Unchecked	Unchecked	Unchecked	Unchecked	Unchecked	Unchecked	Unchecked		50-59 years (1 point)	1	No	0	No	0	No	0	No	0	No	0	No	0	No	0	No	0	No	0	No	0
472	COVID-19 treatment summary
472	Complications
472	Discharge
472	Baseline	Concomitant therapies	1
472	Baseline	Concomitant therapies	2
477	Baseline			Male	YES	Checked	Unchecked	Checked	Unchecked	Unchecked	Unchecked	Unchecked	Unchecked	Unchecked	Unchecked	Checked	Unchecked	Unchecked	Unchecked	Unchecked	Unchecked	Unchecked	Unchecked	Unchecked	Unchecked	Unchecked		60-69 years (2 points)	2	No	0	No	0	Yes	1	No	0	No	0	No	0	No	0	No	0	No	0	No	0
477	COVID-19 treatment summary
477	Complications
477	Discharge
477	Baseline	Concomitant therapies	1
480	Baseline			Male	YES	Unchecked	Unchecked	Unchecked	Unchecked	Unchecked	Unchecked	Unchecked	Unchecked	Unchecked	Unchecked	Unchecked	Unchecked	Unchecked	Unchecked	Unchecked	Unchecked	Unchecked	Unchecked	Unchecked	Unchecked	Checked	agitazione psicomotoria in pz noto				0		0		0		0		0		0		0		0		0		0
480	COVID-19 treatment summary
480	Complications
480	Discharge
480	Baseline	Concomitant therapies	1
495	Baseline			Female	YES	Checked	Unchecked	Unchecked	Unchecked	Unchecked	Unchecked	Unchecked	Unchecked	Unchecked	Unchecked	Unchecked	Unchecked	Checked	Unchecked	Unchecked	Unchecked	Unchecked	Unchecked	Unchecked	Unchecked	Unchecked					0		0		0		0		0		0		0		0		0		0
495	COVID-19 treatment summary
495	Complications
495	Discharge
495	Baseline	Concomitant therapies	1
503	Baseline			Female	YES	Unchecked	Unchecked	Unchecked	Unchecked	Unchecked	Unchecked	Unchecked	Unchecked	Unchecked	Unchecked	Unchecked	Unchecked	Unchecked	Unchecked	Unchecked	Unchecked	Unchecked	Unchecked	Unchecked	Unchecked	Checked	DISTENSIONE ADDOMINALE E ITTERO				0		0		0		0		0		0		0		0		0		0
503	COVID-19 treatment summary
503	Complications
503	Discharge
503	Baseline	Concomitant therapies	1
514	Baseline			Female	YES	Checked	Unchecked	Unchecked	Unchecked	Unchecked	Unchecked	Unchecked	Unchecked	Checked	Unchecked	Unchecked	Checked	Checked	Unchecked	Unchecked	Unchecked	Unchecked	Unchecked	Unchecked	Unchecked	Unchecked					0		0		0		0		0		0		0		0		0		0
514	COVID-19 treatment summary
514	Complications
514	Discharge
514	Baseline	Concomitant therapies	1
523	Baseline			Female	YES	Checked	Unchecked	Checked	Unchecked	Unchecked	Unchecked	Unchecked	Unchecked	Unchecked	Unchecked	Unchecked	Unchecked	Unchecked	Unchecked	Unchecked	Unchecked	Unchecked	Unchecked	Unchecked	Unchecked	Unchecked					0		0		0		0		0		0		0		0		0		0
523	COVID-19 treatment summary
523	Complications
523	Discharge
523	Baseline	Concomitant therapies	1
545	Baseline			Male	YES	Unchecked	Unchecked	Unchecked	Unchecked	Unchecked	Unchecked	Unchecked	Unchecked	Unchecked	Unchecked	Unchecked	Unchecked	Unchecked	Unchecked	Unchecked	Unchecked	Unchecked	Unchecked	Unchecked	Unchecked	Unchecked					0		0		0		0		0		0		0		0		0		0
545	COVID-19 treatment summary
545	Complications
545	Discharge
545	Baseline	Concomitant therapies	1
550	Baseline			Male	YES	Unchecked	Unchecked	Unchecked	Unchecked	Unchecked	Unchecked	Unchecked	Unchecked	Unchecked	Unchecked	Unchecked	Unchecked	Unchecked	Unchecked	Unchecked	Unchecked	Unchecked	Unchecked	Unchecked	Unchecked	Unchecked					0		0		0		0		0		0		0		0		0		0
550	COVID-19 treatment summary
550	Complications
550	Discharge
550	Baseline	Concomitant therapies	1
555	Baseline			Female	YES	Unchecked	Unchecked	Unchecked	Unchecked	Unchecked	Unchecked	Unchecked	Unchecked	Unchecked	Unchecked	Unchecked	Unchecked	Unchecked	Unchecked	Unchecked	Unchecked	Unchecked	Unchecked	Unchecked	Unchecked	Checked	FRATTURA ARTO INF PERONE E TIBIA	< 50 years (0 points)		No	0	No	0	No	0	No	0	No	0	No	0	No	0	No	0	No	0	No	0
555	COVID-19 treatment summary
555	Complications
555	Discharge
555	Baseline	Concomitant therapies	1
556	Baseline			Male	YES	Checked	Unchecked	Unchecked	Unchecked	Unchecked	Unchecked	Unchecked	Unchecked	Unchecked	Unchecked	Unchecked	Unchecked	Unchecked	Unchecked	Unchecked	Unchecked	Unchecked	Unchecked	Unchecked	Unchecked	Checked	DOLORE EMITORACE DX	50-59 years (1 point)	1	No	0	No	0	No	0	No	0	No	0	No	0	No	0	No	0	No	0	No	0
556	COVID-19 treatment summary
556	Complications
556	Discharge
556	Baseline	Concomitant therapies	1
559	Baseline			Male	YES	Checked	Unchecked	Unchecked	Unchecked	Unchecked	Unchecked	Unchecked	Unchecked	Unchecked	Unchecked	Unchecked	Unchecked	Checked	Unchecked	Unchecked	Unchecked	Unchecked	Unchecked	Unchecked	Unchecked	Unchecked		50-59 years (1 point)	1	No	0	No	0	No	0	No	0	No	0	No	0	No	0	No	0	No	0	No	0
559	COVID-19 treatment summary
559	Complications
559	Discharge
559	Baseline	Concomitant therapies	1
561	Baseline			Female	YES	Checked	Unchecked	Unchecked	Unchecked	Unchecked	Unchecked	Unchecked	Unchecked	Unchecked	Unchecked	Unchecked	Checked	Unchecked	Unchecked	Unchecked	Unchecked	Unchecked	Unchecked	Unchecked	Unchecked	Checked	CEFALEA			No	0	No	0	No	0	No	0	No	0	No	0	No	0	No	0	No	0	No	0
561	COVID-19 treatment summary
561	Complications
561	Discharge
561	Baseline	Concomitant therapies	1
562	Baseline			Female	YES	Checked	Checked	Unchecked	Unchecked	Unchecked	Unchecked	Unchecked	Checked	Unchecked	Unchecked	Unchecked	Unchecked	Unchecked	Unchecked	Unchecked	Unchecked	Unchecked	Unchecked	Unchecked	Unchecked	Unchecked		< 50 years (0 points)	0	No	0	No	0	No	0	No	0	No	0	No	0	No	0	No	0	No	0	No	0
562	COVID-19 treatment summary
562	Complications
562	Discharge
562	Baseline	Concomitant therapies	1
573	Baseline			Female	YES	Checked	Unchecked	Unchecked	Unchecked	Unchecked	Unchecked	Unchecked	Unchecked	Checked	Unchecked	Unchecked	Unchecked	Unchecked	Unchecked	Unchecked	Checked	Unchecked	Unchecked	Unchecked	Unchecked	Checked	eruzione cutanea petecchie	< 50 years (0 points)		No	0	No	0	No	0	No	0	No	0	No	0	No	0	No	0	No	0	No	0
573	COVID-19 treatment summary
573	Complications
573	Discharge
573	Baseline	Concomitant therapies	1
574	Baseline			Male	YES	Unchecked	Unchecked	Checked	Unchecked	Unchecked	Unchecked	Checked	Unchecked	Unchecked	Unchecked	Unchecked	Unchecked	Checked	Unchecked	Unchecked	Unchecked	Unchecked	Unchecked	Unchecked	Unchecked	Unchecked					0		0		0		0		0		0		0		0		0		0
574	COVID-19 treatment summary
574	Complications
574	Discharge
574	Baseline	Concomitant therapies	1
575	Baseline			Male	YES	Unchecked	Unchecked	Unchecked	Unchecked	Unchecked	Unchecked	Unchecked	Unchecked	Unchecked	Unchecked	Unchecked	Unchecked	Checked	Unchecked	Unchecked	Unchecked	Unchecked	Unchecked	Unchecked	Unchecked	Checked	shock settico, insufficienza respiratoria acuta	50-59 years (1 point)	1	No	0	No	0	No	0	No	0	No	0	No	0	No	0	No	0	No	0	No	0
575	COVID-19 treatment summary
575	Complications
575	Discharge
575	Baseline	Concomitant therapies	1
576	Baseline			Male	YES	Checked	Unchecked	Unchecked	Unchecked	Unchecked	Unchecked	Unchecked	Unchecked	Unchecked	Unchecked	Unchecked	Unchecked	Unchecked	Unchecked	Unchecked	Unchecked	Unchecked	Unchecked	Unchecked	Unchecked	Unchecked		< 50 years (0 points)	0	No	0	No	0	No	0	No	0	No	0	No	0	No	0	No	0	No	0	No	0
576	COVID-19 treatment summary
576	Complications
576	Discharge
576	Baseline	Concomitant therapies	1
577	Baseline			Male	YES	Checked	Unchecked	Checked	Unchecked	Unchecked	Unchecked	Unchecked	Unchecked	Unchecked	Unchecked	Unchecked	Unchecked	Checked	Unchecked	Unchecked	Unchecked	Unchecked	Unchecked	Unchecked	Unchecked	Unchecked		60-69 years (2 points)	2	No	0	No	0	No	0	No	0	No	0	No	0	No	0	No	0	No	0	No	0
577	COVID-19 treatment summary
577	Complications
577	Discharge
577	Baseline	Concomitant therapies	1
580	Baseline			Male	YES	Checked	Unchecked	Unchecked	Unchecked	Unchecked	Unchecked	Unchecked	Unchecked	Unchecked	Unchecked	Unchecked	Unchecked	Unchecked	Unchecked	Unchecked	Unchecked	Unchecked	Unchecked	Unchecked	Unchecked	Unchecked		60-69 years (2 points)	2		0		0		0		0		0		0		0		0		0		0
580	COVID-19 treatment summary
580	Complications
580	Discharge
580	Baseline	Concomitant therapies	1
590	Baseline			Female	YES	Checked	Unchecked	Checked	Unchecked	Unchecked	Unchecked	Unchecked	Unchecked	Unchecked	Unchecked	Unchecked	Unchecked	Unchecked	Unchecked	Unchecked	Unchecked	Unchecked	Unchecked	Unchecked	Unchecked	Unchecked		60-69 years (2 points)	2	No	0	No	0	No	0	No	0	No	0	No	0	No	0	No	0	No	0	No	0
590	COVID-19 treatment summary
590	Complications
590	Discharge
590	Baseline	Concomitant therapies	1
594	Baseline			Female	YES	Unchecked	Unchecked	Unchecked	Unchecked	Unchecked	Unchecked	Unchecked	Unchecked	Unchecked	Unchecked	Unchecked	Unchecked	Unchecked	Unchecked	Unchecked	Unchecked	Unchecked	Unchecked	Unchecked	Unchecked	Unchecked					0		0		0		0		0		0		0		0		0		0
594	COVID-19 treatment summary
594	Complications
594	Discharge
594	Baseline	Concomitant therapies	1
595	Baseline			Female	YES	Checked	Unchecked	Checked	Unchecked	Unchecked	Unchecked	Unchecked	Unchecked	Unchecked	Unchecked	Unchecked	Unchecked	Unchecked	Unchecked	Unchecked	Unchecked	Unchecked	Unchecked	Unchecked	Unchecked	Unchecked					0		0		0		0		0		0		0		0		0		0
595	COVID-19 treatment summary
595	Complications
595	Discharge
595	Baseline	Concomitant therapies	1
[truncated: 158 more columns]
